# Supplementary material for: Synaptic zinc potentiates AMPA receptor function in mouse auditory cortex
Source: Cell Rep. Author manuscript; Available in PMC 2023 Sep 22. (PMC10514716; doi:10.1016/j.celrep.2023.112932)
Supplement: 2 [file NIHMS1928263-supplement-2.xlsx]

## Sheet: Detailed 
Figure	Condition	Mean (± SEM)	n (cells)	p-value	Statistical Test
1g	NP39 control	1	6	-	-
1g	NP39 100 µM ZX1	0.724 (± 0.046)	6	0.0019	Paired t-test
1j	NP39 control, 5 Hz	0.7006	6	-	-
1j	NP39 100 µM ZX1, 5 Hz	0.5246	6	-	-
1j	NP39 5 Hz, difference of means	0.1760 (± 0.03022)	-	0.0021	2-way repeated measures ANOVA
1j	NP39 control, 10 Hz	0.4663	6	-	-
1j	NP39 100 µM ZX1, 10 Hz	0.3528	6	-	-
1j	NP39 10 Hz, difference of means	0.1135 (± 0.02664)	-	0.008	2-way repeated measures ANOVA
1k	NP39 control, 5 Hz	1	6	-	-
1k	NP39 100 µM ZX1, 5 Hz	0.7449	6	-	-
1k	NP39 5 Hz, difference of means	0.2551 (± 0.05003)	-	0.0038	2-way repeated measures ANOVA
1k	NP39 control, 10 Hz	1	6	-	-
1k	NP39 100 µM ZX1, 10 Hz	0.7731	6	-	-
1k	NP39 10 Hz, difference of means	0.2269 (± 0.03980)	-	0.0023	2-way repeated measures ANOVA
2c	PL56 control	1	5	-	-
2c	PL56 100 µM ZX1	0.69032 (± 0.063022)	5	0.008	Paired t-test
2e	PL56 control, 5 Hz	0.5733	5	-	-
2e	PL56 100 µM ZX1, 5 Hz	0.3781	5	-	-
2e	PL56 5 Hz, difference of means	0.1952 (± 0.06277)	-	0.0359	2-way repeated measures ANOVA
2e	PL56 control, 10 Hz	0.483	5	-	-
2e	PL56 100 µM ZX1, 10 Hz	0.3399	5	-	-
2e	PL56 10 Hz, difference of means	0.1413 (± 0.04514)	-	0.0339	2-way repeated measures ANOVA
2f	PL56 control, 5 Hz	1	5	-	-
2f	PL56 100 µM ZX1, 5 Hz	0.7125	5	-	-
2f	PL56 5 Hz, difference of means	0.2875 (± 0.07485)	-	0.0184	2-way repeated measures ANOVA
2f	PL56 control, 10 Hz	1	5	-	-
2f	PL56 100 µM ZX1, 10 Hz	0.7494	5	-	-
2f	PL56 10 Hz, difference of means	0.2506 (± 0.04605)	-	0.0055	2-way repeated measures ANOVA
3d	ZnT3 KO control	1	9	-	-
3d	ZnT3 KO 100 µM ZX1	1.0043 (± 0.0732)	9	0.9549	Paired t-test
3g	ZnT3 KO control, 5 Hz	0.5792	9	-	-
3g	ZnT3 KO 100 µM ZX1, 5 Hz	0.5461	9	-	-
3g	ZnT3 KO 5 Hz, difference of means	0.0332 (± 0.0545)	-	0.56	2-way repeated measures ANOVA
3g	ZnT3 KO control, 10 Hz	0.4253	9	-	-
3g	ZnT3 KO 100 µM ZX1, 10 Hz	0.4224	9	-	-
3g	ZnT3 KO 10 Hz, difference of means	0.002956 (± 0.05170)	-	0.9558	2-way repeated measures ANOVA
3h	ZnT3 KO control, 5 Hz	1	9	-	-
3h	ZnT3 KO 100 µM ZX1, 5 Hz	0.9456	9	-	-
3h	ZnT3 KO 5 Hz, difference of means	0.0544 (± 0.07596)	-	0.4941	2-way repeated measures ANOVA
3h	ZnT3 KO control, 10 Hz	1	9	-	-
3h	ZnT3 KO 100 µM ZX1, 10 Hz	0.9883	9	-	-
3h	ZnT3 KO 10 Hz, difference of means	0.0117 (± 0.1026)	-	0.9123	2-way repeated measures ANOVA
4b	WT control	1	12	-	-
4b	WT 100 µM ZX1	0.7595 (± 0.0637)	12	0.0031	Paired t-test
4d	WT control, 5 Hz	0.729	12	-	-
4d	WT 100 µM ZX1, 5 Hz	0.5639	12	-	-
4d	WT 5 Hz, difference of means	0.1651 (± 0.0393)	-	0.0015	2-way repeated measures ANOVA
4d	WT control, 10 Hz	0.5512	12	-	-
4d	WT 100 µM ZX1, 10 Hz	0.4039	12	-	-
4d	WT 10 Hz, difference of means	0.1472 (± 0.2514)	-	0.0001	2-way repeated measures ANOVA
4e	WT control, 5 Hz	1	12	-	-
4e	WT 100 µM ZX1, 5 Hz	0.7385	12	-	-
4e	WT 5 Hz, difference of means	0.2615 (± 0.0618)	-	0.0014	2-way repeated measures ANOVA
4e	WT control, 10 Hz	1	12	-	-
4e	WT 100 µM ZX1, 10 Hz	0.7055	12	-	-
4e	WT 10 Hz, difference of means	0.2945 (± 0.0582)	-	0.0004	2-way repeated measures ANOVA
5e	IT-IT control	1	-	-	-
5e	IT-IT 50 µM ZX1	1.1611 (± 0.026137)	11	0.00023822	Paired t-test
5e	IT-IT 100 µM ZX1	1.0959 (± 0.03405)	11	0.0182	Paired t-test
5e	IT-IT 300 µM ZX1	0.96925 (± 0.075952)	9	0.6962	Paired t-test
5g	IT-IT control	1	-	-	-
5g	IT-IT 50 µM ZX1	1.186	11	-	-
5g	IT-IT 50 µM ZX1, difference of means	-0.1861 (± 0.05268)	-	0.0054	2-way repeated measures ANOVA
5g	IT-IT 100 µM ZX1	1.0065	11	-	-
5g	IT-IT 100 µM ZX1, difference of means	-0.006483 (± 0.02994)	-	0.8329	2-way repeated measures ANOVA
5g	IT-IT 300 µM ZX1	0.7031	9	-	-
5g	IT-IT 300 µM ZX1, difference of means	0.2969 (± 0.0417)	-	0.00010071	2-way repeated measures ANOVA
5h	IT-IT control	1	-	-	-
5h	IT-IT 50 µM ZX1	1.1861 (± 0.052678)	11	0.0054	Paired t-test
5h	IT-IT 100 µM ZX1	1.0065 (± 0.029937)	11	0.8329	Paired t-test
5h	IT-IT 300 µM ZX1	0.70311 (± 0.04174)	9	0.00010071	Paired t-test
5k	IT-PT control	1	-	-	-
5k	IT-PT 50 µM ZX1	0.7452 (± 0.0790)	6	0.024	Paired t-test
5k	IT-PT 100 µM ZX1	0.6630 (± 0.1068)	12	0.0031	Paired t-test
5k	IT-PT 300 µM ZX1	0.6565 (± 0.1227)	5	0.0334	Paired t-test
5m	IT-PT control	1	-	-	-
5m	IT-PT 50 µM ZX1	0.7673	6	-	-
5m	IT-PT 50 µM ZX1, difference of means	0.2327 (± 0.0620)	-	0.0132	2-way repeated measures ANOVA
5m	IT-PT 100 µM ZX1	0.7055	12	-	-
5m	IT-PT 100 µM ZX1, difference of means	0.2945 (± 0.0582)	-	0.0003627	2-way repeated measures ANOVA
5m	IT-PT 300 µM ZX1	0.5576	5	-	-
5m	IT-PT 300 µM ZX1, difference of means	0.4424 (± 0.0762)	-	0.0044	2-way repeated measures ANOVA
5n	IT-PT control	1	-	-	-
5n	IT-PT 50 µM ZX1	0.76731 (± 0.061973)	6	0.0132	Paired t-test
5n	IT-PT 100 µM ZX1	0.70552 (± 0.058146)	12	0.0003627	Paired t-test
5n	IT-PT 300 µM ZX1	0.55756 (± 0.07616)	5	0.0044	Paired t-test
6h	WT CCol control	1.8374 (± 0.062386)	115	-	-
6h	WT CCol 100 µM ZX1	1.6185 (± 0.067738)	115	0.002	Signed-Rank
6h	ZnT3 KO CCol control	1.3357 (± 0.14858)	25	-	-
6h	ZnT3 KO CCol 100 µM ZX1	1.4047 (± 0.16802)	25	0.33	Signed-Rank
6h	WT CCol vehicle control	1.5599 (± 0.094552)	49	-	-
6h	WT CCol vehicle	1.4292 (± 0.10261)	49	0.07	Signed-Rank
7e	WT IT-type 100 µM ZX1 control	1.359 (± 0.18235)	31	-	-
7e	WT IT-type 100 µM ZX1	1.7954 (± 0.12762)	31	0.02	Signed-Rank
7f	WT IT-type 300 µM ZX1 control	1.8943 (± 0.10858)	44	-	-
7f	WT IT-type 100 µM ZX1	1.6832 (± 0.12493)	44	0.024	Signed-Rank
S1a	NP39 5 Hz control	0.6993	6	-	-
S1a	NP39 10 Hz control	0.435	6	-	-
S1a	NP39, difference of means	0.2643 (± 0.0487)	-	0.00287	2-way repeated measures ANOVA
S1b	NP39 5 Hz control	0.6993	6	-	-
S1b	NP39 5 Hz 100 µM ZX1	0.7068	6	-	-
S1b	NP39 5 Hz, difference of means	-0.0075 (± 0.0177)	-	0.6882	2-way repeated measures ANOVA
S1b	NP39 10 Hz control	0.435	6	-	-
S1b	NP39 10 Hz 100 µM ZX1	0.4418	6	-	-
S1b	NP39 10 Hz, difference of means	-0.0068 (± 0.0219)	-	0.7677	2-way repeated measures ANOVA
S1d	NP39 5 Hz control	0.7069 (±0.0632)	6	-	-
S1d	NP39 5 HZ 100 µM ZX1	0.7073 (± 0.09715)	6	0.4991	Paired t-test
S1d	NP39 10 Hz control	0.5440 (± 0.0612)	6	-	-
S1d	NP39 10 HZ 100 µM ZX1	0.5803 (± 0.0803)	6	0.6981	Paired t-test
S1e	PL56 5 Hz control	0.66817 (± 0.098056)	5	-	-
S1e	PL56 5 HZ 100 µM ZX1	0.66055 (± 0.09715)	5	0.877	Paired t-test
S1e	PL56 10 Hz control	0.61509 (± 0.10346)	5	-	-
S1e	PL56 10 HZ 100 µM ZX1	0.6356 (± 0.0094838)	5	0.8289	Paired t-test
S1f	WT 5 Hz control	0.7897 (± 0.0516)	12	-	-
S1f	WT 5 HZ 100 µM ZX1	0.7431 (± 0.0440)	12	0.6031	Paired t-test
S1f	WT 10 Hz control	0.6908 (± 0.0446)	12	-	-
S1f	WT 10 HZ 100 µM ZX1	0.6845 (± 0.0458)	12	0.9223	Paired t-test
S2c	NMDA control	1	6	-	-
S2c	NMDA 100 µM ZX1	1.2357 (± 0.064226)	6	0.0144	Paired t-test
S2e	NMDA control	214.4026 (± 64.304)	6	-	-
S2e	NMDA 100 µM ZX1	270.1644 (± 88.2332)	6	0.008	Grouped t-test
S3b	WT + AP5 control	1	4	-	-
S3b	WT + AP5 100 µM ZX1	0.8110 (± 0.0587)	4	0.0486	Paired t-test
S3d	WT + AP5 5 Hz control	0.5718	4	-	-
S3d	WT + AP5 5 Hz 100 µM ZX1	0.4331	4	-	-
S3d	WT + AP5 5 Hz, difference of means	0.1387 (± 0.0345)	-	0.0276	2-way repeated measures ANOVA
S3d	WT + AP5 10 Hz control	0.3538	4	-	-
S3d	WT + AP5 10 Hz 100 µM ZX1	0.2889	4	-	-
S3d	WT + AP5 10 Hz, difference of means	0.0649 (± 0.0138)	-	0.0183	2-way repeated measures ANOVA
S3e	WT + AP5 5 Hz control	1	4	-	-
S3e	WT + AP5 5 Hz 100 µM ZX1	0.7941	4	-	-
S3e	WT + AP5 5 Hz, difference of means	0.2059 (± 0.0393)	-	0.0135	2-way repeated measures ANOVA
S3e	WT + AP5 10 Hz control	1	4	-	-
S3e	WT + AP5 10 Hz 100 µM ZX1	0.8069	4	-	-
S3e	WT + AP5 10 Hz, difference of means	0.1931 (±0508)	-	0.0319	2-way repeated measures ANOVA
S3f	WT + AP5 5 Hz control	0.6605 (± 0.1310)	4	-	-
S3f	WT + AP5 5 Hz 100 µM ZX1	0.4642 (± 0.0710)	4	0.139	Paired t-test
S3f	WT + AP5 10 Hz control	0.4961 (± 0.0948)	4	-	-
S3f	WT + AP5 10 Hz 100 µM ZX1	0.6973 (± 0.1458)	4	0.2752	Paired t-test
S4b	IT-PT control	1	5	-	-
S4b	IT-PT + BCS	0.99483 (± 0.021322)	5	0.8146	Paired t-test
S4b	IT-PT + BCS ZX1	0.74282 (± 0.069588)	5	0.0061	Paired t-test
S4e	IT-PT control	1	5	-	-
S4e	IT-PT + BCS	1.0022 (± 0.022346)	5	0.9248	Paired t-test
S4e	IT-PT + BCS ZX1	0.70179 (± 0.054674)	5	0.00094647	Paired t-test
S4g	IT-IT control	1	5	-	-
S4g	IT-IT + BCS	0.99003 (± 0.0058583)	5	0.164	Paired t-test
S4g	IT-IT + BCS ZX1	1.2458 (± 0.047571)	5	0.0109	Paired t-test
S4j	IT-IT control	1	5	-	-
S4j	IT-IT + BCS	1.019 (± 0.020984)	5	0.4158	Paired t-test
S4j	IT-IT + BCS ZX1	1.2186 (± 0.020984)	5	0.0183	Paired t-test
S5b	IT-IT control	1	-	-	-
S5b	IT-IT 50 µM ZX1	1.1705	11	-	-
S5b	IT-IT 50 µM ZX1, difference of means	-0.1705 (± 0.04681)	-	0.0045	2-way repeated measures ANOVA
S5b	IT-IT 100 µM ZX1	1.0173	11	-	-
S5b	IT-IT 100 µM ZX1, difference of means	-0.01731 (± 0.01814)	-	0.3624	2-way repeated measures ANOVA
S5b	IT-IT 300 µM ZX1	0.8374	9	-	-
S5b	IT-IT 300 µM ZX1, difference of means	0.1626 (± 0.04978)	-	0.0114	2-way repeated measures ANOVA
S5c	IT-IT control	1	-	-	-
S5c	IT-IT 50 µM ZX1	1.1705 (± 0.046808)	11	0.0045	Paired t-test
S5c	IT-IT 100 µM ZX1	1.0173 (± 0.017139)	11	0.3624	Paired t-test
S5c	IT-IT 300 µM ZX1	0.83739 (± 0.04987)	9	0.0114	Paired t-test
S5d	IT-IT 5 Hz control	0.66473 (± 0.025383)	21	-	-
S5d	IT-IT 5 Hz 50 µM ZX1	0.69561 (± 0.044511)	11	0.5201	Unpaired t-test
S5d	IT-IT 5 Hz 100 µM ZX1	0.6551 (± 0.024101)	11	0.8052	Unpaired t-test
S5d	IT-IT 5 Hz 300 µM ZX1	0.58345 (± 0.041587)	9	0.0948	Unpaired t-test
S5d	IT-IT 10 Hz control	0.58499 (± 0.029654)	21	-	-
S5d	IT-IT 10 Hz 50 µM ZX1	0.59712 (± 0.049937)	11	0.826	Unpaired t-test
S5d	IT-IT 10 Hz 100 µM ZX1	0.5929 (± 0.035938)	11	0.8731	Unpaired t-test
S5d	IT-IT 10 Hz 300 µM ZX1	0.50214 (± 0.038897)	9	0.127	Unpaired t-test
S5f	IT-PT control	1	-	-	-
S5f	IT-PT 50 µM ZX1	0.7604	6	-	-
S5f	IT-PT 50 µM ZX1, difference of means	0.2396 (± 0.0717)	-	0.0205	2-way repeated measures ANOVA
S5f	IT-PT 100 µM ZX1	0.7385	12	-	-
S5f	IT-PT 100 µM ZX1, difference of means	0.2615 (± 0.0618)	-	0.0014	2-way repeated measures ANOVA
S5f	IT-PT 300 µM ZX1		5	-	-
S5f	IT-PT 300 µM ZX1, difference of means	0.3812 (± 0.0987)	-	0.0181	2-way repeated measures ANOVA
S5g	IT-PT control	1	-	-	-
S5g	IT-PT 50 µM ZX1	0.71659 (± 0.071659)	6	0.0205	Paired t-test
S5g	IT-PT 100 µM ZX1	0.73853 (± 0.061774)	12	0.0014	Paired t-test
S5g	IT-PT 300 µM ZX1	0.61875 (± 0.098728)	5	0.0181	Paired t-test
S5h	IT-PT 5 Hz control	0.7841 (± 0.0478)	13	-	-
S5h	IT-PT 5 Hz 50 µM ZX1	0.6593 (± 0.3906)	6	0.0415	Unpaired t-test
S5h	IT-PT 5 Hz 100 µM ZX1	0.7467 (± 0.448)	12	0.5728	Unpaired t-test
S5h	IT-PT 5 Hz 300 µM ZX1	0.6612 (± 0.0567)	5	0.1284	Unpaired t-test
S5h	IT-PT 10 Hz control	0.6856 (± 0.0413)	13	-	-
S5h	IT-PT 10 Hz 50 µM ZX1	0.5646 (±0.3906)	6	0.0506	Unpaired t-test
S5h	IT-PT 10 Hz 100 µM ZX1	0.6790 (± 0.0442)	12	0.9145	Unpaired t-test
S5h	IT-PT 10 Hz 300 µM ZX1	0.6194 (± 0.0659)	5	0.4219	Unpaired t-test
S5i	IT-IT control	13.8117 (± 0.4895)	12	-	-
S5i	IT-IT ZX1	13.1618 (± 0.67569)	12	0.22	Paired t-test
S5j	IT-PT control	13.5042 (± 1.2363)	11	-	-
S5j	IT-PT ZX1	13.0765 (± 0.96289)	11	0.651	Paired t-test
S6a	IT-PT 5 Hz	0.7353	13	-	-
S6a	IT-PT 10 Hz	0.539	13	-	-
S6a	IT-PT, difference of means	0.1962 (± 0.0192)	-	2.901e-07	2-way repeated measures ANOVA
S6b	IT-PT 5 Hz control	0.7353	13	-	-
S6b	IT-PT 5 Hz 50 µM ZX1	0.6237	6	-	-
S6b	IT-PT 5 Hz 50 µM ZX1, difference of means	0.1116 (± 0.0547)	-	0.0574	2-way repeated measures ANOVA
S6b	IT-PT 5 Hz 100 µM ZX1	0.7246	12	-	-
S6b	IT-PT 5 Hz 100 µM ZX1, difference of means	0.0106 (± 0.0482)	-	0.8273	2-way repeated measures ANOVA
S6b	IT-PT 5 Hz 300 µM ZX1	0.6323	5	-	-
S6b	IT-PT 5 Hz 300 µM ZX1, difference of means	0.1029 (± 0.0627)	-	0.1202	2-way repeated measures ANOVA
S6b	IT-PT 10 Hz control	0.539	13	-	-
S6b	IT-PT 10 Hz 50 µM ZX1	0.4344	6	-	-
S6b	IT-PT 10 Hz 50 µM ZX1, difference of means	0.1046 (± 0.0629)	-	0.1148	2-way repeated measures ANOVA
S6b	IT-PT 10 Hz 100 µM ZX1	0.5032	12	-	-
S6b	IT-PT 10 Hz 100 µM ZX1, difference of means	0.0359 (± 0.0626)	-	0.1605	2-way repeated measures ANOVA
S6b	IT-PT 10 Hz 300 µM ZX1	0.417	5	-	-
S6b	IT-PT 10 Hz 300 µM ZX1, difference of means	0.1220 (± 0.0750)	-	0.1234	2-way repeated measures ANOVA
S6c	IT-IT 5 Hz	0.6146	22	-	-
S6c	IT-IT 10 Hz	0.4336	22	-	-
S6c	IT-IT, difference of means	0.1810 (± 0.0140)	22	1.9159e-11	2-way repeated measures ANOVA
S6d	IT-PT 5 Hz control	0.6146	22	-	-
S6d	IT-PT 5 Hz 50 µM ZX1	0.6514	12	-	-
S6d	IT-PT 5 Hz 50 µM ZX1, difference of means	0.0367 (± 0.0408)	-	0.3742	2-way repeated measures ANOVA
S6d	IT-PT 5 Hz 100 µM ZX1	0.6	12	-	-
S6d	IT-PT 5 Hz 100 µM ZX1, difference of means	0.0146 (± 0.0429)	-	0.7365	2-way repeated measures ANOVA
S6d	IT-PT 5 Hz 300 µM ZX1	0.5313	10	-	-
S6d	IT-PT 5 Hz 300 µM ZX1, difference of means	0.0833 (± 0.0475)	-	0.0892	2-way repeated measures ANOVA
S6d	IT-PT 10 Hz control	0.4336	22	-	-
S6d	IT-PT 10 Hz 50 µM ZX1	0.4483	12	-	-
S6d	IT-PT 10 Hz 50 µM ZX1, difference of means	0.0147 (± 0.0447)	-	0.744	2-way repeated measures ANOVA
S6d	IT-PT 10 Hz 100 µM ZX1	0.4357	12	-	-
S6d	IT-PT 10 Hz 100 µM ZX1, difference of means	0.0021 (± 0.0433)	-	0.9624	2-way repeated measures ANOVA
S6d	IT-PT 10 Hz 300 µM ZX1	0.3498	10	-	-
S6d	IT-PT 10 Hz 300 µM ZX1, difference of means	0.0847 (± 0.0468)	-	0.0804	2-way repeated measures ANOVA
S7b	IT-IT + CTZ control	1	7	-	-
S7b	IT-IT + CTZ	1.4781 (± 0.12747)	7	0.00095	Paired t-test
S7c	IT-IT + CTZ	1	7	-	-
S7c	IT-IT + CTZ 50 µM ZX1	0.96494 (± 0.040172)	7	0.4227	Paired t-test
S7c	IT-IT + CTZ 300 µM ZX1	0.94489 (± 0.043793)	7	0.2638	Paired t-test
S7d	IT-IT + CTZ	1	7	-	-
S7d	IT-IT + CTZ 50 µM ZX1	1.2975 (± 0.20585)	7	0.1885	Paired t-test
S7d	IT-IT + CTZ 300 µM ZX1	1.2877 (± 0.1973)	7	0.195	Paired t-test
